# Supplementary material for: Putative Genes of Pathogenesis-Related Proteins and Coronatine-Insensitive Protein 1 in Ribes spp
Source: Plants (Basel). 2022 Jan 28;11(3):355. doi: 10.3390/plants11030355 (PMC8838371; doi:10.3390/plants11030355)
Supplement: Supplementary file 1 [file plants-11-00355-s001.zip]

Archive with 4 entries (3 files):
- Supplementary files/
- Supplementary files/Figure S1.jpg
- Supplementary files/Figure S2.jpg
- Supplementary files/Supplementary files.pdf
